# Supplementary material for: Metabolic Detoxification of Glucose and 4-Hydroxynonenal in Human Neuroblastoma Cell Models
Source: Antioxidants (Basel). 2026 Feb 27;15(3):298. doi: 10.3390/antiox15030298 (PMC13023661; doi:10.3390/antiox15030298)
Supplement: Supplementary file 1 [file antioxidants-15-00298-s001.zip]

Archive with 1 entries (1 files):
- antioxidants-4113062-supplementary.pdf
